# Supplementary material for: Density-Dependent Spacing Behaviour and Activity Budget in Pregnant, Domestic Goats (Capra hircus)
Source: PLoS One. 2015 Dec 10;10(12):e0144583. doi: 10.1371/journal.pone.0144583 (PMC4687629; doi:10.1371/journal.pone.0144583)
Supplement: S1 Data — (XLSX) [file pone.0144583.s001.xlsx]

## Sheet: spatial
pen	treatment (1=high 2=middle 3=low density)	period of pregnancy (1=first 2=second 3=last third of pregnancy)	time of day (1=morning 2=noon 3=afternoon)	distance travelled	nearest neighbour	furthest neighbour	SD of distance travelled	SD of nearest neighbour	SD of furthest neighbour
1	1	1	1	84.7481	48.5463	157.037	17.8869	5.43884	7.03212
1	1	1	2	47.2189	80.0133	214.3	9.49757	19.3035	19.4555
1	1	1	3	75.7846	44.5218	168.23	21.5139	8.48978	13.6359
1	1	2	1	86.6783	71.9411	206.986	21.9737	10.291	21.7722
1	1	2	2	97.0981	71.205	204.11	17.0511	12.8194	17.4592
1	1	2	3	88.4131	59.3527	188.326	23.6549	12.9028	18.7977
1	1	3	1	88.0415	71.3174	206.846	30.9313	12.8468	11.0222
1	1	3	2	88.2058	67.2641	199.633	24.8879	12.4168	13.5272
1	1	3	3	104.193	62.2799	203.924	32.2029	10.2635	9.22663
2	1	1	1	75.1804	51.5847	205.406	16.5227	9.78298	17.1927
2	1	1	2	53.6116	89.2391	230.249	12.0651	15.304	21.7918
2	1	1	3	87.0006	64.2828	204.623	35.5152	11.2526	16.9057
2	1	2	1	120.575	70.6196	203.607	18.2543	7.99352	10.7643
2	1	2	2	46.3623	93.0531	232.331	12.6223	26.9411	28.8764
2	1	2	3	84.6595	58.9053	189.862	34.7594	25.2644	11.587
2	1	3	1	94.2942	74.8555	214.089	25.3093	19.4066	14.4444
2	1	3	2	54.8399	89.4252	222.594	13.72	28.0608	23.9373
2	1	3	3	94.8565	70.5301	200.884	15.2482	19.1433	6.04421
3	1	1	1	67.5793	45.8038	161.097	18.1344	8.47599	13.25
3	1	1	2	86.4118	72.9737	222.618	18.3258	15.6086	12.6313
3	1	1	3	78.2456	50.6436	181.371	20.0905	9.52758	9.54305
3	1	2	1	64.9933	61.1045	187.731	31.6993	7.89844	13.3954
3	1	2	2	79.5413	83.9531	214.949	22.2192	9.75208	19.1948
3	1	2	3	77.328	55.9057	165.385	29.8963	8.32497	9.94054
3	1	3	1	106.696	69.8198	202.486	17.191	9.17467	10.9763
3	1	3	2	109.972	74.0187	208.801	21.2775	7.91857	10.8235
3	1	3	3	79.2634	55.942	176.495	42.762	13.9271	19.8613
4	2	1	1	141.404	86.0684	379.176	59.3001	9.79992	42.3096
4	2	1	2	98.6557	139.883	376.968	33.2756	11.5327	35.418
4	2	1	3	123.964	77.6089	345.062	45.6074	10.7648	29.6406
4	2	2	1	164.87	91.617	340.293	61.4517	14.7989	23.9543
4	2	2	2	117.247	113.949	415.939	46.7099	18.2217	36.3819
4	2	2	3	179.667	82.3117	362.385	52.1667	7.05774	24.0376
4	2	3	1	187.237	122.637	326.14	103.392	23.8764	26.0946
4	2	3	2	154.52	129.451	328.796	45.2692	9.28822	15.2753
4	2	3	3	169.455	110.443	362.683	13.089	7.92287	30.8182
5	2	1	1	112.509	78.921	340.356	28.7632	3.08056	24.0295
5	2	1	2	100.997	110.591	392.078	17.0092	11.0453	32.8634
5	2	1	3	155.776	82.8382	347.745	40.6047	14.3599	16.3987
5	2	2	1	151.383	80.4933	343.244	45.2673	10.1073	31.9935
5	2	2	2	107.834	106.127	415.179	28.4135	17.1532	27.385
5	2	2	3	103.352	92.6697	358.355	38.481	11.2166	35.4516
5	2	3	1	137.727	113.199	365.467	45.5878	18.3798	22.7074
5	2	3	2	126.968	119.133	356.707	61.443	14.6689	39.8428
5	2	3	3	142.217	101.435	341.221	20.7025	22.5553	23.3109
6	2	1	1	114.388	72.1941	278.131	38.8908	9.7113	28.0217
6	2	1	2	118.002	92.9753	397.416	31.4449	33.3063	46.2902
6	2	1	3	122.106	67.4109	278.82	14.7313	17.9028	27.4518
6	2	2	1	110.165	74.2614	258.969	47.8838	17.5053	21.3111
6	2	2	2	135.081	104.216	319.354	31.4378	10.5985	20.1219
6	2	2	3	82.5979	92.8356	298.055	36.5979	20.3755	42.2899
6	2	3	1	160.171	102.756	319.278	45.4839	19.5714	26.0114
6	2	3	2	98.9534	107.569	379.316	19.4764	21.9767	47.3966
6	2	3	3	153.116	86.638	324.169	19.5132	22.7705	26.048
7	3	1	1	135.327	75.03	335.64	43.5466	20.2709	21.2574
7	3	1	2	142.637	95.4578	407.63	51.8316	35.0212	33.3899
7	3	1	3	164.134	96.887	326.226	11.6609	23.9756	25.8592
7	3	2	1	165.36	100.675	378.65	47.1203	39.9418	19.7274
7	3	2	2	108.437	121.494	354.721	38.3922	28.3437	36.4049
7	3	2	3	180.784	102.56	418.402	46.5691	52.143	41.7174
7	3	3	1	229.688	110.691	405.509	30.324	7.65576	18.2924
7	3	3	2	141.463	138.472	490.349	86.2941	35.0144	41.1056
7	3	3	3	203.92	105.736	396.643	39.6577	24.6983	4.89863
8	3	1	1	145.819	48.9105	307.09	50.8373	2.46379	21.9494
8	3	1	2	97.6935	56.9098	209.563	42.7205	5.79297	11.5404
8	3	1	3	156.989	75.4296	368.021	50.339	10.0408	27.9604
8	3	2	1	167.755	87.7152	381.212	20.5743	15.9106	25.404
8	3	2	2	199.438	133.508	456.32	54.2751	14.0278	54.1396
8	3	2	3	204.851	101.623	427.285	39.278	38.5417	37.0932
8	3	3	1	160.138	115.459	458.424	60.6946	24.3175	25.4744
8	3	3	2	140.767	124.273	371.3	68.9098	17.5207	37.936
8	3	3	3	224.51	100.697	397.093	59.7429	9.86598	21.9588
9	3	1	1	161.779	57.1282	335.136	48.3141	7.32334	9.93192
9	3	1	2	87.6962	83.7963	317.707	37.4816	11.8651	22.5222
9	3	1	3	199.351	95.8486	405.764	48.5984	26.7357	13.917
9	3	2	1	171.318	61.955	297.325	19.2699	7.78409	15.2734
9	3	2	2	146.588	87.1441	271.26	47.1427	12.1898	29.4943
9	3	2	3	170.419	91.9145	422.655	42.6761	36.9633	24.6725
9	3	3	1	213.034	115.465	382.487	55.5234	8.14135	32.1528
9	3	3	2	202.065	111.091	427.232	26.3701	34.9373	27.3507
9	3	3	3	224.219	100.861	395.148	72.3119	19.8417	18.3463

## Sheet: time budget
pen	period of pregnancy (1=first 2=second 3=last third of pregnancy)	time of day (1=morning 2=noon 3=afternoon)	treatment (1=high, 2=middle, 3=low density)	Feeding	Resting	Social behaviours
1	1	1	1	0.65	0	0.116667
1	1	2	1	0.1	0.766667	0
1	1	3	1	0.8	0.0333333	0.0833333
1	2	1	1	0.566667	0.266667	0
1	2	2	1	0.383333	0.316667	0.0666667
1	2	3	1	0.6	0.116667	0.0333333
1	3	1	1	0.266667	0.35	0.05
1	3	2	1	0.283333	0.35	0.1
1	3	3	1	0.566667	0.183333	0.0166667
2	1	1	1	0.666667	0.15	0.05
2	1	2	1	0.111111	0.518519	0
2	1	3	1	0.65	0	0.05
2	2	1	1	0.533333	0.133333	0.05
2	2	2	1	0.0833333	0.75	0
2	2	3	1	0.8	0.0166667	0
2	3	1	1	0.3	0.35	0.0333333
2	3	2	1	0.266667	0.633333	0
2	3	3	1	0.466667	0.116667	0.1
3	1	1	1	0.616667	0	0.266667
3	1	2	1	0.233333	0.483333	0.0666667
3	1	3	1	0.783333	0.05	0.0333333
3	2	1	1	0.5	0.333333	0.0166667
3	2	2	1	0.133333	0.716667	0.0166667
3	2	3	1	0.583333	0.0166667	0.0333333
3	3	1	1	0.183333	0.116667	0.216667
3	3	2	1	0.216667	0.233333	0.0666667
3	3	3	1	0.65	0	0.0666667
4	1	1	2	0.883333	0	0.0166667
4	1	2	2	0.233333	0.6	0
4	1	3	2	0.9	0	0.05
4	2	1	2	0.8	0.0333333	0.0333333
4	2	2	2	0.366667	0.55	0.0166667
4	2	3	2	0.95	0	0
4	3	1	2	0.26	0.34	0.1
4	3	2	2	0.24	0.46	0
4	3	3	2	0.68	0.12	0
5	1	1	2	0.733333	0	0.0333333
5	1	2	2	0.3	0.516667	0.0166667
5	1	3	2	0.666667	0	0.0666667
5	2	1	2	0.866667	0.05	0.0333333
5	2	2	2	0.3	0.566667	0
5	2	3	2	0.816667	0.116667	0
5	3	1	2	0.416667	0.283333	0.0333333
5	3	2	2	0.15	0.45	0.0166667
5	3	3	2	0.65	0.133333	0.1
6	1	1	2	0.75	0.05	0.0166667
6	1	2	2	0.316667	0.483333	0.05
6	1	3	2	0.816667	0.05	0.0166667
6	2	1	2	0.716667	0.15	0.0333333
6	2	2	2	0.3	0.516667	0.116667
6	2	3	2	0.583333	0.266667	0.0333333
6	3	1	2	0.416667	0.333333	0.0333333
6	3	2	2	0.183333	0.583333	0
6	3	3	2	0.683333	0.133333	0.0666667
7	1	1	3	0.633333	0.0833333	0.0666667
7	1	2	3	0.433333	0.233333	0.0333333
7	1	3	3	0.533333	0.05	0.0166667
7	2	1	3	0.733333	0.05	0
7	2	2	3	0.233333	0.533333	0
7	2	3	3	0.733333	0.1	0.05
7	3	1	3	0.416667	0.0666667	0.133333
7	3	2	3	0.2	0.5	0.0166667
7	3	3	3	0.7	0.15	0.0333333
8	1	1	3	0.833333	0	0.0166667
8	1	2	3	0.216667	0.316667	0
8	1	3	3	0.65	0.133333	0.05
8	2	1	3	0.7	0.183333	0.0166667
8	2	2	3	0.383333	0.4	0
8	2	3	3	0.666667	0.116667	0.0333333
8	3	1	3	0.35	0.316667	0
8	3	2	3	0.133333	0.55	0.0666667
8	3	3	3	0.666667	0.1	0.0333333
9	1	1	3	0.866667	0	0.1
9	1	2	3	0.266667	0.55	0
9	1	3	3	0.583333	0.05	0.0666667
9	2	1	3	0.666667	0.15	0.0333333
9	2	2	3	0.2	0.583333	0.0166667
9	2	3	3	0.733333	0.116667	0.0333333
9	3	1	3	0.333333	0.25	0.1
9	3	2	3	0.0666667	0.35	0.316667
9	3	3	3	0.5	0.35	0.05
